# Supplementary material for: Contextual factors influencing the integration of physical activity policy, systems, and environmental interventions in the cooperative extension system: a systematic review
Source: Int J Behav Nutr Phys Act. 2026 Apr 30;23:63. doi: 10.1186/s12966-026-01927-8 (PMC13277215; doi:10.1186/s12966-026-01927-8)
Supplement: Supplementary file 4 — Additional file 4. [file 12966_2026_1927_MOESM4_ESM.xlsx]

## Sheet: Extracted data
ID#	Database	Title	Abstract	Date	Authors	Funding	State	Rurality	Study_Type	Intervention	Intervention_Specific	Program_SNAP-Ed	Program_EFNEP	Program_HOP	Program_General	Audience_Community	Audience_Agents	Audience_Administrators	Audience_Partners	Audience_Other	Audience_Other_Describe	Theory_Model_Framework	Theory_Name	Theory_Name_Other	Data_Collection_Domains	Data_Collection_Individual	Data_Collection_Innovation	Data_Collection_Inner	Data_Collection_Outer	Data_Collection_Process	Data_Collection_Other	Data_Collection_Other_Describe	Theory_Domain_Individual	Barriers_Individual	Facilitators_Individual	Theory_Domain_Innovation	Barriers_Innovation	Facilitators_Innovation	Theory_Domain_Inner	Barriers_Inner	Facilitators_Inner	Theory_Domain_Outer	Barriers_Outer	Facilitators_Outer	Theory_Domain_Process	Barriers_Process	Facilitators_Process	Theory_Domain_Other	Theory_Domain_Other_Describe
106	ASC	Implementation Strategies to Support Built Environment Approaches in Community Settings.	Background: Built environment approaches are recommended to improve population physical activity levels. Implementation strategies are needed to improve uptake, but little is known about effective strategies to translate research to practice in community settings. Purpose: Inform implementation strategies through understanding delivery agents' perceptions of (1) built environment approaches, (2) …	2023	Balis, Laura E. ; Vincent, Jessica	999	AR	999	1	2	999	2	2	2	1	2	1	2	2	2	999	1	4	999	1	1	1	999	1	999	999	999	1	PA attitudes (Innovation Deliverers-Motivation) Lack of confidence (Innovation Deliverers-Capability) Lack of knowledge (Innovation Deliverers-Capability) Time (Innovation Deliverers-Opportunity)	Knowledge of BE approaches. (Innovation Deliverers-Capability) Confidence. (Innovation Deliverers-Capability) Pandemic opportunity. (Innovation Recipients-Need) Personal beliefs. (Innovation Deliverers-Motivation)	1	Long-term work (Innovation complexity)	999	2	999	999	1	Community members' attitudes toward PA. (Local attitudes) Existing PA environment. (Local conditions) Need for buy-in from stakeholders. (Partnerships & Connections) Coalitions. (Partnerships & Connections) Funding. (Financing) Transportation. (Local conditions) Pandemic challenges. (Local conditions)	Grant resources. (Financing) Existing community support/leadership. (Partnerships & connections) Pandemic opportunity (Local conditions)	2	999	999	2	999
127	PubMed	Built environment approaches: Extension personnel's preferences, barriers, and facilitators	Introduction: Interventions that modify the built environment can increase population physical activity levels and prevent chronic disease. The national Cooperative Extension System is poised to implement built environment approaches (i.e., pedestrian/bicycle infrastructure and enhanced access to physical activity spaces), but implementation strategies (i.e., methods or techniques to move researc…	2022	Balis LE, Grocke-Dewey M.	999	MT, WY	2	3	2	999	2	2	2	1	2	1	2	2	2	999	1	4	999	1	1	1	1	1	999	999	999	2	999	999	1	Cost (Innovation cost)	999	1	Relative priority. Available resources.	Implementation climate	1	Knowledge and beliefs about the intervention (Local attitudes)	External policy and incentives. (Policies & laws)	2	999	999	2	999
144	OATD	EVALUATING THE EXPERIENCES OF FCS COOPERATIVE EXTENSION AGENTS USE OF POLICY, SYSTEMS AND ENVIRONMENTAL STRATEGIES TO REDUCE OBESITY IN RURAL COUNTIES	High rates of obesity are seen across the country with rural areas disproportionately affected. Based on the socio-ecological model, policy, system, and environmental approaches targeted at the population level have the potential to create more sustainable health behavior change than individual level approaches. Historically, the Cooperative Extension Service (CES) has provided direct education r…	2019	Jordan Lynn Bressler	999	KY, TN	2	1	1	999	2	2	1	2	2	1	2	2	2	999	2	999	999	999	999	999	999	999	999	999	999	1	Agents felt it was easy to get caught up in the work and take on too many tasks (Implementation deliverers - opportunity) Agents lacked direction, had little to no PSE training, were unsure what they were supposed to be doing, and felt overwhelmed due to lack of understanding (Implementation deliverers - capability)	999	1	PSE requires more planning and time (Innovation complexity)	999	1	999	Support from national and CES state staff (Access to knowledge & information) Network of other agents involved (Relational connections)	1	Difficulty engaging the community, pushback from partners, unfulfilled promises from community members (Partnerships & connections) Purchasing stipulations specific to the CDC Project, extra paperwork and reporting, redundant administrative duties (Policies & laws)	Relationships with community partners and resources in their counties (Partnerships and connections) Community members enthusiastic about PSE work, community support: open mindedness' acceptance of PSEs; enjoyment, support, and desire to be involved in the High Obesity Project and PSE changes (Local attitudes)	2	999	999	2	999
103	ASC	Contextual Factors Influencing the Adoption of Physical Activity Direct Education and Policy, Systems, and Environmental Change Initiatives by Virginia EFNEP and SNAP-Ed Staff.	To explore factors influencing the adoption of direct education programs and policy, systems, and environmental (PSE) change initiatives focused on physical activity for Supplemental Nutrition Assistance Program -eligible audiences by Virginia Expanded Food and Nutrition Education Program and Supplemental Nutrition Assistance Program-Education (SNAP-Ed) staff. Online survey with Expanded Food and…	2024	Brooks, Austin ; Young, Gabrielle ; Misyak, Sarah ; Johnson, Meredith Ledlie ; Serrano, Elena	USDA, FNS, in partnership with the Virginia Department of Social Services (SNAP)	VA	999	2	1	999	1	1	2	2	2	1	2	1	2	999	2	999	999	2	2	2	2	2	2	2	999	1	999	PE's are interested in teaching PSE's (Innovation deliverers-Motivation)	1	999	Has the potential to attact new community partners and stakeholders (Innovation evidence base) The PSE has the potential to reach a large # of community members (Innovation evidence base)	1	999	The PSE fits with EFNEP and SNAP-Ed (Compatibility) Will gain support from partners with EFNEP and SNAP (Compatibility) PSE's fit with organization's goal and mission (Mission alignment)	1	999	The PSEs are of interest to existing community partners and stakeholders. (Partnerships & connections)	2	999	999	2	999
101	ASC	Healthy eating and active living policy, systems, and environmental changes in rural Louisiana: a contextual inquiry to inform implementation strategies.	Background: Healthy eating and active living policy, systems, and environmental (PSE) changes are implemented across the United States through Cooperative Extension. However, translating multisector PSE changes to practice in community settings is challenging and there is a lack of knowledge about barriers and facilitators to PSE changes among state Extension systems using standardized frameworks…	2023	Houghtaling, Bailey ; Balis, Laura ; Pradhananga, Nila ; Cater, Melissa ; Holston, Denise		LA	2	1	1	999	1	1	2	1	2	1	2	2	2	999	1	4	999	1	1	1	1	1	2	2	999	1	"Enormous demands (Time and resources) for implementing rural PSE changes compared to the limited time available during the workday (Innovation deliverers-opportunity) Difference in professional scope regarding priority PSE changes (Innovation deliverers-capability) Low confidence or capacity to identify key rural community partners that have the interest and leverage to help initiate PSE changes…	"Buy-in from a community leader or champion, which helped to initiate complex PSE changes (Implementation Team members-Motivation) Personal attributes such as being vocal regarding asking questions and making community connections (Innovation deliveres-Motivation) LFCS practitioners’ local ties to rural communities (Innovation deliverers-Motivation)	1	Challenge of implementing rural PSE changes given they span multiple sectors, rely on invested partnerships, and require specialized knowledge (Innovation complexity)	LFCS practitioners considered themselves as well positioned to initiate systems changes for healthy eating and active living, given the reliance on building relationships to facilitate these changes (Innovation complexity) LFCS practitioners believed rural PSE changes to be adaptable to local community settings and needs (Innovation adaptability)	1	Inconsistent communication streams based on the programs that funded their positions (Communications) Timing of internal communications to support rural PSE changes (Communications) Lack of knowledge/information at critical time points in implementing rural PSE changes, regarding knowing what resources are available, what rules or regulations pertain to a rural community setting, or who to ask fo…	The ability to connect with other LFCS practitioners (Communications) Access to knowledge/information (Access to Knowledge & Information) Support at multiple levels (e.g., Regional Coordinators), as well as leadership’s understanding of the flexibility required for implementing rural PSE changes (Deliverer-centeredness) Position support by a program with sufficient access to education, materials,…	1	Difficulty initiating and sustaining community partner engagement in the coalition model (Partnership & Connections) Power imbalances regarding who is represented in coalitions (i.e., often less likely to include end-users of rural PSE changes) and ownership of PSE changes (Partnership & Connections) Limited resources and longstanding inequities in rural community settings (Local Conditions) Not …	Identifying key partnerships in rural communities (Partnership & Connections) High demand for PSE changes in rural communities given limited community resources and an opportunity to make a difference (Local Conditions) Rural communities or partners that had the resources to sponsor or fund PSE changes (Financing) Perceived ease of building local relationships due to the “tight-knit” nature of ru…	2	999	999	2	999
107	ASC	External Factors Influencing the Implementation of Policy, System, and Environmental Change Strategies Within Cooperative Extension.	Introduction. Multilevel approaches are important to promote the adoption of healthier practices at the individual and community levels. Cooperative Extension pairs policy, systems, and environmental (PSE) change approaches with direct education programs focused on individual and community health. This study sought to understand Family and Consumer Sciences (FCS) Extension agents’ perceptions of …	2025	Kennedy, Lauren E. ; Norman-Burgdolf, Heather ; Jarvandi, Soghra ; Washburn, Lisa T.	999	TN, KY	2	3	1	999	2	2	2	1	2	1	2	2	2	999	1	4	999	1	2	2	2	1	2	2	999	1	Lack of time to balance PSE work with direct education and other responsibilities (Innovation Deliverers - Opportunity);	999	1	999	PSE approches believed to create sustainable, long-term community health improvements compared to direct eduction (Relative Advantage) PSE change approaches increase visibility and boost Extension’s reputation in communities, positioning it as a leading organization (Relative Advantage)	1	Insufficient organizational structure that precludes the adoption of large PSE projects (Structural Characteristics) FCS agents do not have necessary resources related to funding through county programming funds (Available Resources - Funding)	Adequate supervisor buy-in to successfully complete PSE work (Leadership Engagement) Adequate training (Access to Knowledge and Information) Support provided by state-level specialists and with the overall organization (Leadership Engagement)	1	FCS agents do not have necessary resources related to funding, either in the form of grants or external funding sources (Financing)	Agents reported diverse community partnerships, including some non-traditional Extension partners, which are important for PSE change implementation (Partnerships & Connections)	2	999	999	2	999
149	OATD	Understanding Motivations among Sustained Cooperative Extension Partners for Obesity Prevention in Rural Louisiana	Louisiana consistently has one of the highest rates of obesity in the nation with higher concentrations of obesity in many rural parishes (i.e., counties). Due to over a century of visibility and engagement in rural communities, Cooperative Extension (Extension) is uniquely poised to reach remote rural communities disproportionately impacted by obesity. As Extension increases its use of community…	2022	Losavio, Catherine R	999	LA	2	1	1	999	2	2	1	2	2	2	2	1	2	999	1	6	SCT, CBPR	999	999	999	999	999	999	999	999	1	999	Alignment between the coalition’s goals and their own professional and personal goals, motivated to join because they were born or currently live in the community, motivated by the relationships they have built with the community and the people, seeing results and success [from the program] (Other implementation support - motivation) Knowledge of the community and its networks was seen as the gre…	2	999	999	1 (coalition)	999	Quality of communication between Extension agents and the coalition was cited as a major motivation for sustaining coalition membership. (Communications) Giving presentations on progress and accomplishments also served to encourage and inspire coalition members (Communication) . Additionally, having Extension agents explain unfamiliar public health topics to the coalition was cited as a facilitat…	1	Participants reported significant challenges recruiting locals to engage with projects and resources available in the parish (Local conditions). Coalition members reported that residents may not understand how their involvement will benefit them. (Local attitudes) Difficulty engaging some elected officials and institutional representatives (Partnerships & connections)	999	2	999	999	2	999
191	Identification of studies via other methods	The relationship between community nutritionists’ use of policy, systems and environmental strategies to prevent obesity and its determinants depends on networking	Objective To apply the Theory of Planned Behaviour to examine the relationship between the constructs of background factors and beliefs towards using policy, systems and environmental (PSE) strategies and reported use of PSE strategies to prevent obesity by a group of professional nutrition educators. Design Cross-sectional study using self-reported survey. Setting Cooperative Extension in New Yo…	2017	Angela H Lu, Katherine L Dickin, Mark A Constas, and Jamie S Dollahite	National Institutes of Health (NIH) Training Grant	NY	1,2	2	1	999	2	2	2	1	2	1	2	2	2	999	1	6	Theory of Planned Behavior	1	1	2	2	2	2	999	999	1	Obesity beliefs (Innovation deliverers-Capability)	Personal knowledge and skills (Innovation deliverers - capability) Supervisor behaviours (Mid-level leaders - capability) Number of staff members the agent manages (Innovation deliverer-opportunity)	2	999	999	1	999	Others' expectations: perceived social norms in using PSE strategies (Culture)	1	999	Community readiness: perception that the community was ready to address obesity on the PSE levels (Local Conditions) Networking (Partnerships & connections) Agency resources - having partners who had the resources and were already working towards PSE changes (Partnerships & connections)	2	999	999	2	999
184	Journal of Human Sciences & Extension	Barriers to Policy, Systems, and Environment Work: Using Community Engagement as a Tool in SNAP-Ed’s Multi-Level Comprehensive Programming	Implementing policy, system, and environmental (PSE) changes has several well-known challenges that have been documented in Supplemental Nutrition Assistance Program Education’s (SNAP-Ed) comprehensive approach to obesity prevention and reduction. The purpose of the current study was to explore the use of community engagement (CE) as a strategy to address the common challenges experienced in impl…	2023	Cristian Meier, Casey Coombs, Amria Farnsworth, LaCee Jimenez Heidi LeBlanc	999	UT	1,2	1	1	999	1	2	2	2	2	1	2	2	2	999	2	999	999	999	999	999	999	999	999	999	999	1	Fear of being rejected, resulting in discomfort in seeking out partnerships. (Innovation deliverers - capability)	Comfort taking an active role in workgroups, leadership groups, and coalitions. (Innovation deliverers - capability) PSE perceived as valued to the multi-component program and the community (Innovation deliverers - need)	1	Structure of PSE and community engagement work: PSEs can be overwhelming, projects can be challenging to maintain, and PSEs are complicated to start when other projects exist (Innovation complexity)	999	1	Need for more program educators to do PSE work and engage with community organizations. (Work infrastructure)	999	1	Establishing and maintaining relationships in the form of collaborations and partnerships (Partnership & connections) Concerns about PSE interventions that appeared to question the historical work of a potential partner, especially with schools. (Partnership & connections) Finding partners that were either too busy or already had their projects in place (Partnerships & connections) Building a rep…	999	2	999	999	2	999
159	OATD	Exploration of Facilitators, Barriers and Opportunities for Faith-Based Organizations to Implement Nutrition and Physical Activity Programs and Partner with Virginia's Supplemental Nutrition Assistance Program Education (Chapter 3: SNAP-Ed Agent Perspectives Towards Partnering with Faith-Based Organizations)	Unhealthy eating and lack of exercise can lead to obesity and diseases which might have otherwise been prevented. Given the growing population of obese people across the United States, coming up with new ways for treating and preventing obesity is key to help improve the health of Americans. Faith-based organizations (FBOs), like churches, mosques and temples, are becoming popular places for deli…	2018	Pardo, Kimberlee Ann	999	VA	2	1	1	999	1	1	2	2	1	1	2	1	2	999	1	6	CBPR principles and the SEM	999	999	999	999	999	999	999	999	1	Perception that participants uninterested in making behavior changes (Innovation recipients - motivation)	Comfort incorporating faith messages, confidence in church preferences being incorporated, cultural appropriateness, sensitivity (Implementation deliverers - capability)	1	Need for medical resource / referral system, need for follow-up curriculum (Innovation design)	999	1	Staff turnover (Work infrastructure) Need for inclusion of more spiritual themes into the FFESMM curriculum (Mission alignment) Need for buy-in and priority from congregation (Mission alignment)	Existing relationship between church and VCE (Relational connections) Communication between partners (Communications) Importance of shared equal power and responsibility (Culture) Confidence in and importance of aligned values and goals (Relational connections)	1	999	Church members' interest in increasing PA, seeing more places to be active at / around church, walking to increase PA levels (Local attitudes).	2	999	999	2	999
141	PubMed	Web-Based Dissemination of a Civic Engagement Curriculum to Promote Healthy Eating and Active Living in Rural Towns: The eHEART Study	Civic engagement interventions aimed at improving food and physical activity environments hold promise in addressing rural health disparities, but ensuring feasible and sustained dissemination remains a challenge. The present study aimed to evaluate the feasibility of a civic engagement curriculum adapted for online dissemination (Healthy Eating and Activity in Rural Towns (eHEART)). The eHEART c…	2020	Seguin-Fowler R, Graham M, Sriram U, Eldridge G, Kim J, Tom M.	USDA NIFA, Smith Lever Project, grant number 2016-17-105	MT, WI, AK	2	1	1	999	2	2	2	1	2	1	2	2	2	999	2	999	999	999	999	999	999	999	999	999	999	1	999	Enjoyed participating in eHEART and would recommend the program to other Extension colleagues (Innovation recipients- Motivation)	1	Projects required a longer time investment than anticipated (Innovation complexity)	Clear guidance on facilitating curriculum meetings and examples of previous initiatives to help groups brainstorm potential projects (Innovation design)	2	999	999	1	Issues conducting the walkabout due to inclement winter weather (Local conditions)	999	1	Need for more guidance on the website for evaluating eHEART projects (Reflecting and evaluating) Contacting stakeholders (Engaging) Mock interviews to boost members' confidence in reaching out to local leaders and other community groups (Engaging). Leaders also suggested creating a one-page checklist outlining all curriculum activities and leveraging the web-based format to include online schedul…	Leaders adapted and restructured eHEART meeting activities to best fit group members' needs (Adapting)	2	999
140	PubMed	A Civic Engagement Approach to Encourage Healthy Eating and Active Living in Rural Towns: The HEART Club Pilot Project	Purpose: To assess the feasibility and effectiveness of a civic engagement curriculum (encouraging Healthy Eating and Activity in Rural Towns [HEART] Club) designed to engage rural residents in improving their local food or physical activity environment. Design: Pre-post surveys and focus groups. Setting: Three rural Northeastern towns in the United States. Participants: Twenty-six rural resident…	2018	Seguin RA, Sriram U, Connor LM, Silver AE, Niu B, Bartholomew AN.	USDA, NIFA, Smith Lever Project	NY, PA	2	1	1	999	2	2	2	1	2	2	2	2	1	Heart club members	2	999	999	1	1	2	1	1	2	2	999	1	Competing priorities (Implementation team members - opportunity)	Effective leadership (Innovation deliverers - capability)	2	999	999	1 (change clubs)	Limited financial resources (Available resources - funding)	999	1	Lack of community engagement (Local attitudes) Limited financial resources (Local conditions)	Support from local stakeholders (Partnerships & connections)	1	9999	Collective effort (Teaming) Positive group dynamics (Teaming)	2	999
130	PubMed	Exploring Extension Agent Capacity and Readiness to Adopt Policy, Systems and Environmental Change Approaches	Introduction: Enhanced Extension outreach strategies combine traditional direct education programs with public health approaches like policy, systems, and environmental (PSE) change. However, the Cooperative Extension system and county-based Family and Consumer Sciences (FCS) Extension agents have historically prioritized direct education programming and diffusion of enhanced outreach strategies …	2022	Washburn L, Norman-Burgdolf H, Jones N, Kennedy LE, Jarvandi S.	999	KY, TN	2	2	1	999	2	2	2	1	2	1	2	2	2	999	1	4	999	1	1	1	1	1	1	999	999	1	Competence in doing PSE work (Innovation deliverers, capability) PSE change is outside comfort zone (Innovation deliverers, capability) Unaware of how PSE change efforts are evaluated (Innovation deliveres - capability) Perception as a champion for PSE change in the community (Innovation deliverers, motivation)	Self-efficacy for engaging with non-traditional partners (Innovation deliverers, capability) Leading a group in planning and prioritizing strategies (Innovation deliverers, capability) Persuading others to buy in (Innovation deliverers, capability) PSE strategies can make a difference in their communities (Innovation deliverers, motivation) Willing to shift from direct education to allow for PSE …	1	Lack of clear guidance and plans, and difficulty reporting outcomes (Innovation complexity) Fears about negative consequences for changes in program outputs (i.e.,direct contacts) resulting from shift from direct education to PSE change work (Relative advantage)	Perceived value of PSE change for community health (Innovation evidence base)	1	Difficulty determining how to prioritize PSE change opportunities over other activities (Relative priority) PSE change efforts are rewarded within Extension (Incentive systems) Worried about stakeholder responses if some programs are limited or discontinued to allow for PSE change work (Relative priority) Extension commited to addressing PSE changes for the long term (Mission alignment)	Extension administration recognizes PSE change work as important (Mission alignment) Extension needs to include PSE change efforts for local success (Relative priority) Extension organizational culture is supportive of PSE change work (Culture)	2	999	999	2	999	999	2	999
[truncated: 57 more columns]

## Sheet: Codeguide
Funding	How was this study funded?
	Text if applicable
	No funding reported (999)
State	Name of state where the study was conducted
	Text if applicable
	No funding reported (999)
Rurality	Area the study was conducted, as reported by authors (don’t look up)
1	Urban
2	Rural
999	Not mentioned
Study_Type	What type of study is this?
1	Qualitative
2	Quantitative
3	Mixed methods
Intervention	What type of intervention is the study investigating (what were the respondents asked about)?
1	Physical activity and nutrition PSEs (broad category that includes many different interventions)
2	Physical activity PSEs or built environment approaches (broad category that includes many different interventions)
3	A specific physical activity intervention
Intervention_Specific	If “A specific physical activity intervention” was selected, describe the intervention.
	Text if applicable
	Not reported (999)
Program_SNAP-Ed	Were the respondents asked about implementing the intervention as part of SNAP-Ed programming?
1	Yes
2	Not specified
Program_EFNEP	Were the respondents asked about implementing the intervention as part of EFNEP programming?
1	Yes
2	Not specified
Program_HOP	Were the respondents asked about implementing the intervention as part of HOP (High Obesity Program) programming?
1	Yes
2	Not specified
Program_General	Were the respondents asked about implementing the intervention as part of general Extension programming (no mention of SNAP-Ed, EFNEP, or HOP funding)?
1	Yes
2	Not specified
Audience_Community	Were data collected from community members?
1	Yes
2	No
Audience_Agents	Were data collected from Extension Educators or Agents?
1	Yes
2	No
Audience_Administrators	Were data collected from administrators?
1	Yes
2	No
Audience_Partners	Were data collected from community partners?
1	Yes
2	No
Audience_Other	Were data collected from other audiences than community members, Educators/Agents, administrators, or partners?
1	Yes
2	No
Audienc_Other_Describe
	Text if applicable
	Not reported (999)
Theory_Model_Framework	Was a theory, model, or framework used?
1	Yes
2	No
Theory_Name	If a theory, model, or framework was used, what is the name?
1	PARIHS (Promoting Action on Research Implementation in Health Services)
2	TDF (Theoretical Domains Framework)
3	PRISM (Practical, Robust Implementation and Sustainability Model)
4	CFIR (Consolidated Framework for Implementation Research)
5	TICD (Tailored Implementation for Chronic Disease)
6	Other
999	Atheoretical or not mentioned
Theory_Name_Other
	Text if applicable
	Not reported (999)
Data_Collection_Domains	If a theory, model, or framework was used, was data collected on specific domains?
1	Yes
2	No
Data_Collection_Individual	Was data collected on the individual level domain?
1	Yes
2	No
Data_Collection_Innovation	Was data collected on the innovation level domain?
1	Yes
2	No
Data_Collection_Inner	Was data collected on the inner setting level domain?
1	Yes
2	No
Data_Collection_Outer	Was data collected on the outer setting/environment level domain?
1	Yes
2	No
Data_Collection_Process	Was data collected on the implementation process level domain?
1	Yes
2	No
Data_Collection_Other	Was data collected on other domains besides individual, innovation, inner setting, outer setting, or process?
1	Yes
2	No
Data_Collection_Other_Describe	Please describe the other domains that data were collected on.
	Text if applicable
	Not reported (999)
Theory_Domain_Individual	If a theory , model, or framework was used, was the individual level domain included?
1	Yes
2	No
Barriers_Individual	What barriers were identified within the individual level domain?
	Text if applicable
	Not reported (999)
Facilitators_Individual	What facilitators were identified within the individual level domain?
	Text if applicable
	Not reported (999)
Theory_Domain_Innovation	If a theory , model, or framework was used, was the innovation level domain included?
1	Yes
2	No
Barriers_Innovation	What barriers were identified within the innovation level domain?
	Text if applicable
	Not reported (999)
Facilitators_Innovation	What facilitators were identified within the innovation level domain?
	Text if applicable
	Not reported (999)
Theory_Domain_Inner	If a theory , model, or framework was used, was the inner level domain included?
1	Yes
2	No
Barriers_Inner	What barriers were identified within the inner level domain?
	Text if applicable
	Not reported (999)
Facilitators_Inner	What facilitators were identified within the inner level domain?
	Text if applicable
	Not reported (999)
Theory_Domain_Outer	If a theory , model, or framework was used, was the outer level domain included?
1	Yes
2	No
Barriers_Outer	What barriers were identified within the outer level domain?
	Text if applicable
	Not reported (999)
Facilitators_Outer	What facilitators were identified within the outer level domain?
	Text if applicable
	Not reported (999)
Theory_Domain_Process	If a theory , model, or framework was used, was the implementation process level domain included?
1	Yes
2	No
Barriers_Process	What barriers were identified within the implementation process level domain?
	Text if applicable
	Not reported (999)
Facilitators_Process	What facilitators were identified within the implementation process level domain?
	Text if applicable
	Not reported (999)
Theory_Domain_Other	If a theory, model, or framework was used, were other domains besides individual, innovation, inner setting, outer setting, or process included?
1	Yes
2	No
Barriers_Other	What barriers were identified within the other domains?
	Text if applicable
	Not reported (999)
Facilitators_Other	What facilitators were identified within the other domains?
	Text if applicable
	Not reported (999)
Implementation_Strategies	Were implementation strategies identified in response to the barriers and facilitators?
1	Yes
2	No
I_S_Describe	Describe the implementation strategies that were identified.
	Text if applicable
	Not reported (999)
I_S_Selection	How were implementation strategies selected?
	Text if applicable
	Not reported (999)
Mechanisms	Were the implementation strategies’ mechanisms of action (i.e., how they work, such as changing knowledge or confidence) described?
	Text if applicable
	Not reported (999)
Purpose	What is the purpose of the study? Use the aims as stated by the authors.
	Text if applicable
	Not reported (999)
Outcome_Reach	Was investigating how to improve reach a goal of this study? Only include if mentioned verbatim.
1	Yes
2	No
Reach	If investigating how to improve reach is a goal, how is it defined?
	Text if applicable
	Not reported (999)
Outcome_Adoption	Was investigating how to improve adoption a goal of this study? Only include if mentioned verbatim.
1	Yes
2	No
Adoption	If investigating how to improve adoption is a goal, how is it defined?
	Text if applicable
	Not reported (999)
Outcome_Implementation	Was investigating how to improve implementation a goal of this study? Only include if mentioned verbatim.
1	Yes
2	No
Implementation	If investigating how to improve implementation is a goal, how is it defined?
	Text if applicable
	Not reported (999)
Outcome_Maintenance	Was investigating how to improve maintenance or sustainment a goal of this study? Only include if maintenance or sustainment or sustainability are mentioned verbatim.
1	Yes
2	No
Maintenance	If investigating how to improve maintenance is a goal, how is it defined?
	Text if applicable
	Not reported (999)
Outcome_Scale	Was investigating how to improve scale-out a goal of this study? Only include if scaling, scale-out, or scale-up are mentioned verbatim.
1	Yes
2	No
Scale	If investigating how to improve scaling is a goal, how is it defined?
	Text if applicable
	Not reported (999)
Outcome_Acceptability	Was investigating how to improve acceptability of physical activity PSEs a goal of this study? Only include if mentioned verbatim.
1	Yes
2	No
Acceptability	If investigating how to improve acceptability is a goal, how is it defined?
	Text if applicable
	Not reported (999)
Outcome_Appropriateness	Was investigating how to improve appropriateness of physical activity PSEs a goal of this study? Only include if mentioned verbatim.
1	Yes
2	No
Appropriateness	If investigating how to improve appropriateness is a goal, how is it defined?
	Text if applicable
	Not reported (999)
Outcome_Cost	Was investigating how to improve cost of physical activity PSEs a goal of this study? Only include if mentioned verbatim.
1	Yes
2	No
Cost	If investigating how to improve cost is a goal, how is it defined?
	Text if applicable
	Not reported (999)
Outcome_Feasibility	Was investigating how to improve feasibility of physical activity PSEs a goal of this study? Only include if mentioned verbatim.
1	Yes
2	No
Feasibility	If investigating how to improve feasibility is a goal, how is it defined?
	Text if applicable
	Not reported (999)
Outcome_Fidelity	Was investigating how to improve feasibility of physical activity PSEs a goal of this study? Only include if mentioned verbatim.
1	Yes
2	No
Fidelity	If investigating how to improve feasibility is a goal, how is it defined?
	Text if applicable
	Not reported (999)
Outcome_Penetration	Was investigating how to improve penetration of physical activity PSEs a goal of this study? Only include if mentioned verbatim.
1	Yes
2	No
Penetration	If investigating how to improve penetration is a goal, how is it defined?
	Text if applicable
	Not reported (999)
Outcome_Other_Describe	Please describe other implementation outcomes that the study investigated how to improve.
	Text if applicable
	Not reported (999)
